# Supplementary material for: Discovery of Guanidine Derivatives from Buthus martensii Karsch with Metal-Binding and Cholinesterase Inhibition Properties
Source: Molecules. 2021 Nov 8;26(21):6737. doi: 10.3390/molecules26216737 (PMC8588048; doi:10.3390/molecules26216737)
Supplement: Supplementary file 1 [file molecules-26-06737-s001.zip]

Archive with 1 entries (1 files):
- molecules-1407418-supplementary.pdf
